# Supplementary material for: Phenotypic Variation in Water-Use Efficiency, Heat Tolerance, and Carbon Isotope Discrimination Across Canadian Spring Wheat Cultivars Under Climate Stress
Source: Plants (Basel). 2026 Jun 25;15(13):1958. doi: 10.3390/plants15131958 (PMC13363895; doi:10.3390/plants15131958)
Supplement: Supplementary file 1 [file plants-15-01958-s001.zip]

Archive with 2 entries (2 files):
- plants-4265641-supplementary Table S1.xlsx
- plants-4265641-supplementary Table S2.xlsx
