# Supplementary material for: Phenotypic Variation in Water-Use Efficiency, Heat Tolerance, and Carbon Isotope Discrimination Across Canadian Spring Wheat Cultivars Under Climate Stress
Source: Plants (Basel). 2026 Jun 25;15(13):1958. doi: 10.3390/plants15131958 (PMC13363895; doi:10.3390/plants15131958)
Supplement: Supplementary file 1 [file plants-15-01958-s001.zip › plants-4265641-supplementary Table S1.xlsx]

## Sheet: Sheet1
Cultivar	Cluster
5604HR CL	1
5605HR CL	1
5700PR	1
5701PR	1
5702PR	2
AAC AwesomeVB	5
AAC Bailey	1
AAC Brandon	2
AAC Cabri	5
AAC Cameron	5
AAC Castle (HY2021)	4
AAC Chiffon	1
AAC Cirrus	5
AAC Connery	1
AAC Crossfield	1
AAC Crusader	3
AAC Current	4
AAC Durafield	5
AAC Elie	1
AAC Entice	1
AAC Foray	1
AAC Iceberg	1
AAC Innova	2
AAC Jatharia	4
AAC Penhold	1
AAC Prevail	4
AAC Proclaim	1
AAC Raymore	4
AAC Redwater	1
AAC Ryley	1
AAC Spitefire	4
AAC Tenacious	2
AAC Tradition	5
AAC Viewfield	1
AAC W1876	4
AAC Whitefox	1
AC 2000	1
AC Abbey	1
AC Andrew	1
AC Barrie	2
AC CadillAC	1
AC Cora	1
AC Corinne	1
AC Crystal	2
AC Domain	1
AC Eatonia	1
AC Elsa	2
AC Foremost	1
AC Intrepid	2
AC Karma	1
AC Majestic	1
AC Meena	1
AC Michael	2
AC Minto	2
AC Phil	1
AC Reed	1
AC Snowbird	4
AC Splendor	2
AC Taber	2
AC Vista	2
Alikat	1
Alvena	1
Amazon	2
Benito	2
Bhishaj	2
Biggar	2
Bluesky	1
Burnside	2
BW1039	2
BW278	1
BW493	1
BW970Pro	1
BYT1411	2
BYT1419	2
Canuck	1
Carberry	2
Cardale	1
CDC Abound	1
CDC Alsask	2
CDC Bounty	1
CDC Bradwell	1
CDC Carbide	4
CDC Cordon CLPlus (HY2003VB)	5
CDC Fortitude	4
CDC Go	1
CDC Hughes	4
CDC Imagine	1
CDC Kernen	2
CDC Merlin	2
CDC NRG003	2
CDC Osler	1
CDC Plentiful	2
CDC Primepurple	2
CDC Rama	2
CDC Stanley	1
CDC Teal	2
CDC TERRAIN (HY537)	5
CDC Thrive	2
CDC Titanium	1
CDC Utmost	1
CDC VRMorris	2
CDC Walrus	2
CDC Whitewood	1
CDN Bison	1
Coleman	2
Columbus	1
Conquer	1
Conway	2
Cutler	1
Cypress	1
Ellerslie (PT784)	4
Enchant	4
Faller	2
Fielder	1
Fieldstar	2
FL62R1	1
Garnet	2
Glenlea	2
Glenn	2
Go Early	1
GoodeveVB	5
GP112	2
GP168	5
Grandin	5
Harvest	5
Helios	4
HY320	5
Infinity	5
Invader	5
Jake (PT782)	4
Journey	5
Kanata	4
Kane	5
Katepwa	4
Kenyon	3
Lancer	5
Laser	5
Laura	5
Leader	5
Lillian	4
Lovitt	5
Manitou	4
Marquis	5
McKenzie	4
Minnedosa	5
Moats	5
MuchMore	5
Napayo	4
Neepawa	5
NRG007	4
Oslo	5
Owens	5
Parata	5
Park	4
Pasqua	5
Pasteur	5
Peace	5
Pembina	5
Pitic62	3
Prodigy	5
Prosper	5
PT472	4
PT479	5
PT595	4
PT771	4
PT778	5
PT780	4
RedBobs	4
RedNet (PT783)	4
RL6077	4
Roblin	5
SAAR	5
Sadash	5
Sinton	5
Snowhite475	4
Snowstar	4
Somerset	4
Springfield	4
Stettler	4
Sumai3	4
Superb	4
SWS52	4
SY087	5
SY433	4
SY479	4
SY637	4
SY985	4
SY995	5
Thorsby	4
Tracker (PT785)	4
Unity	4
Vesper	4
Waskada	5
Whitehawk	5
Wildcat	4
WR859CL	3
WTF603	4
Zealand (BW986)	2
